# Supplementary material for: Multi-dimensional leaf phenotypes reflect root system genotype in grafted grapevine over the growing season
Source: Gigascience. 2021 Dec 29;10(12):giab087. doi: 10.1093/gigascience/giab087 (PMC8716362; doi:10.1093/gigascience/giab087)
Supplement: giab087_Supplemental_Files [file giab087_supplemental_files.zip]

Archive with 8 entries (8 files):
- Supplemental Figure 1.pdf
- Supplemental Figure 2.pdf
- Supplemental Figure 3.pdf
- Supplemental Figure 4.pdf
- Supplemental Figure 5.pdf
- Supplemental Figure 6.pdf
- Supplemental Figure 7.pdf
- Supplemental Note 1.pdf
